# Supplementary material for: TBK1 is part of a galectin 8 dependent membrane damage recognition complex and drives autophagy upon Adenovirus endosomal escape
Source: PLoS Pathog. 2022 Jul 20;18(7):e1010736. doi: 10.1371/journal.ppat.1010736 (PMC9342788; doi:10.1371/journal.ppat.1010736)
Supplement: S1 Data — (XLSX) [file ppat.1010736.s001.xlsx]

## Sheet: Fig 1B
	NI	30 min	1 h	2 h	3 h			Statistical analysis :
	1	0.93	0.69	0.66	1.09
	1	1.22	1.37	1.95	3.17			ANOVA summary
	1	1.26	2.27	2.78	1.97			F	1.044
								P value	0.4318
								P value summary	ns
								Significant diff. among means (P < 0.05)?	No
								R squared	0.2946
								Dunnett's multiple comparisons test	Mean Diff,	95,00% CI of diff,	Significant?	Summary	Adjusted P Value	A-?
								NI vs. 30 min	-0.1367	-1,932 to 1,658	No	ns	0.998	B	30 min
								NI vs. 1 h	-0.4433	-2,238 to 1,352	No	ns	0.882	C	1 h
								NI vs. 2 h	-0.7967	-2,592 to 0,9982	No	ns	0.5395	D	2 h
								NI vs. 3 h	-1.077	-2,872 to 0,7182	No	ns	0.3028	E	3 h
								Test details	Mean 1	Mean 2	Mean Diff,	SE of diff,	n1	n2	q	DF
								NI vs. 30 min	1	1.137	-0.1367	0.621	3	3	0.2201	10
								NI vs. 1 h	1	1.443	-0.4433	0.621	3	3	0.7139	10
								NI vs. 2 h	1	1.797	-0.7967	0.621	3	3	1.283	10
								NI vs. 3 h	1	2.077	-1.077	0.621	3	3	1.734	10

## Sheet: Fig 1C
	NI	30 min	1 h	2 h	3 h			Statistical analysis
	1	1.94	1.64	1.27	1.27
	1	2.72	1.53	1.2	1.26
	1	3.52	0.95	0.78	1.62			ANOVA summary
								F	8.399
								P value	0.0031
								P value summary	**
								Significant diff. among means (P < 0.05)?	Yes
								R squared	0.7706
								Dunnett's multiple comparisons test	Mean Diff,	95,00% CI of diff,	Significant?	Summary	Adjusted P Value	A-?
								NI vs. 30 min	-1.727	-2,713 to -0,7400	Yes	**	0.0017	B	30 min
								NI vs. 1 h	-0.3733	-1,360 to 0,6133	No	ns	0.6589	C	1 h
								NI vs. 2 h	-0.08333	-1,070 to 0,9033	No	ns	0.9971	D	2 h
								NI vs. 3 h	-0.3833	-1,370 to 0,6033	No	ns	0.6401	E	3 h

## Sheet: Fig 1D
	NI	WT	TS1	M1			Statistical analysis
	1	0.93	1.43	0.28
	1	1.22	1.64	1.07			ANOVA summary
	1	1.26	1.2	1.16			F	2.35
							P value	0.1486
							P value summary	ns
							Significant diff. among means (P < 0.05)?	No
							R squared	0.4684
							Dunnett's multiple comparisons test	Mean Diff,	95,00% CI of diff,	Significant?	Summary	Adjusted P Value	A-?
							NI vs. WT	-0.1367	-0,7968 to 0,5235	No	ns	0.8804	B	WT
							NI vs. TS1	-0.4233	-1,083 to 0,2368	No	ns	0.2273	C	TS1
							NI vs. M1	0.1633	-0,4968 to 0,8235	No	ns	0.8193	D	M1

## Sheet: Fig 1E
	NI	WT	TS1	M1			Statistical anlaysis
	1	1.94	1.19	3.087
	1	2.72	0.9	1.63			ANOVA summary
	1	3.52	1.65	3.11			F	6.521
							P value	0.0153
							P value summary	*
							Significant diff. among means (P < 0.05)?	Yes
							R squared	0.7098
							Dunnett's multiple comparisons test	Mean Diff,	95,00% CI of diff,	Significant?	Summary	Adjusted P Value	A-?
							NI vs. WT	-1.727	-3,160 to -0,2935	Yes	*	0.0211	B	WT
							NI vs. TS1	-0.2467	-1,680 to 1,187	No	ns	0.9245	C	TS1
							NI vs. M1	-1.609	-3,042 to -0,1758	Yes	*	0.0298	D	M1

## Sheet: Fig 2B
	NI	WT	TS1	M1		Statistical analysis
	0	62	1	33
	3	19	2	12
	3	22	0	13		ANOVA summary
	0	24	0	22		F	30.91
	0	71	0	20		P value	<0,0001
	7	35	0	26		P value summary	****
	0	80	1	5		Significant diff. among means (P < 0.05)?	Yes
	1	63	0	15		R squared	0.3004
	1	64	0	18
	1	20	1	34
	0	52		32		Dunnett's multiple comparisons test	Mean Diff,	95,00% CI of diff,	Significant?	Summary	Adjusted P Value	A-?
	0		5	35		NI vs. WT	-34.75	-44,73 to -24,78	Yes	****	<0,0001	B	WT
		6	0	12		NI vs. TS1	-2.949	-14,44 to 8,538	No	ns	0.8625	C	TS1
	3	1	4	12		NI vs. M1	-22.76	-32,55 to -12,97	Yes	****	<0,0001	D	M1
	1	4	0	22
	10	8	1	9
	0	3		6
	2	0	11	11
	8	14	14
	0	0	4	33
	3	26	17	10
	4	15	7	6
	9	9	7	10
	3	15	8	14
	1	10	15	19
	0		2	9
	0	6	9	63
		5	0	55
	0	5		29
	0	2	5	70
	0	7	5	73
	0	18	3	19
	0	20	12	34
	0	25	1
	0	49	4	5
	0	32	2	15
	0	10	5	23
	0	188	12	12
	0	17	5	4
	0	15		16
		7		36
				25
		17		22
		55		83
		41		30
		50
		92		47
		45		38
		57		26
		28		47
		50		23
		66		47
		82		19
		52		45
		52		58
		80
		28		66
		17		70
		35		14
		69		43
		101		21
				16
		47		36
		38		34
		24
		64		0
		79		5
		40		7
		42		9
		24		19
		34		14
		43		29
		26		4
				7
				10
				5
				19
				7
				4
				6
				20
				7

## Sheet: Fig 2C
	NI	20 min	40 min	60 min	120 min			Statisitcal analysis
	0	0.0909091	0	0	0
	0	0	0	0	0
	0	0.0416667	0	0	0			ANOVA summary
	0	0	0	0	0			F	12.37
	0	0	0	0				P value	<0,0001
	0	0	0	0				P value summary	****
	0	0	0	0				Significant diff. among means (P < 0.05)?	Yes
	0	0.177778	0	0	0			R squared	0.1625
	0	0.285714	0	0.05	0
			0	0
	0	0	0	0	0			Tukey's multiple comparisons test	Mean Diff,	95,00% CI of diff,	Significant?	Summary	Adjusted P Value
			0	0	0			NI vs. 20 min	-0.138	-0,2059 to -0,07023	Yes	****	<0,0001	A-B
	0	0	0	0				NI vs. 40 min	-0.02191	-0,08934 to 0,04552	No	ns	0.8994	A-C
	0	0	0	0	0			NI vs. 60 min	-0.01519	-0,08322 to 0,05283	No	ns	0.9729	A-D
	0		0	0	0			NI vs. 120 min	-0.0625	-0,1417 to 0,01672	No	ns	0.1955	A-E
	0	0	0.016129	0	0			20 min vs. 40 min	0.1161	0,05776 to 0,1745	Yes	****	<0,0001	B-C
	0	0		0.0526316	0			20 min vs. 60 min	0.1229	0,06379 to 0,1819	Yes	****	<0,0001	B-D
	0		0		0			20 min vs. 120 min	0.07555	0,003870 to 0,1472	Yes	*	0.0332	B-E
	0	0.333333	0.0714286	0	0			40 min vs. 60 min	0.006716	-0,05190 to 0,06533	No	ns	0.9979	C-D
	0		0.166667	0	0			40 min vs. 120 min	-0.04059	-0,1119 to 0,03071	No	ns	0.5219	C-E
	0	0	0	0	0			60 min vs. 120 min	-0.04731	-0,1192 to 0,02456	No	ns	0.371	D-E
	0	0.0869565	0	0	0
	0	0	0.25	0.0258621	0
	0	0.333333	0	0.0625	0
	0	0.214286	0.1	0	0
	0		0	0
	0	0	0	0	0
	0	0	0		0
	0	0	0.0666667	0
	0	0	0	0	0
	0	0.0909091	0		0
	0	0.222222	0	0
	0	0.0526316	0	0.0344828	0
	0	0.148936	0	0.0769231
	0	0.130435		0	0.5
	0	0.105263	0	0	0
	0	0	0	0.25	1
	0	0.357143	0	0
	0	0	0	0
	0	0.173913		0	0
		0	0	0	0
			0	0	0
		0	0	0	0.5
		0	0.0769231	0.0666667
		0.5	0	0
		0.333333	0	0
		0.333333	0.166667	0
		0.357143	0	0
		0.333333	0
		0	0	0
		0	0	0.2
			0	0
		0		0
		1	0	0
		0.25	0	0.0434783
		0		0
				0
		0		0
		0.125		0
		0.142857		0.0555556
		0.285714	0	0
			0	0
		0.285714	0.166667	0
		0.2	0.142857	0
		0	0	0.0238095
		0		0
		0.285714	0
		0.125	0
		0.444444
		0.333333	0
		0.25	0
		0.2	0
		0.0666667
			0
			0
			0
			0.2

## Sheet: Fig 2D
	NI	20 min	40 min	60 min	120 min		Statistical analysis
	0	0.255814	0.5	0.117647	0
	0	0.5	0.0833333	0.054054	0
	0	0.272727	0.15	0.0588235	0
	0	0.288889	0.0769231	0	0		ANOVA summary
	0	0.48	0.111111	0	0		F	42.2
	0	0.367347	0.1875	0.0606061	0		P value	<0,0001
	0	0.25	0.666667	0.0526316			P value summary	****
	0	0.166667	0.272727	0.125	0		Significant diff. among means (P < 0.05)?	Yes
	0	0.5	0.142857	0	0		R squared	0.4254
		0.5	0.166667	0.0597015	0
	0	0.177778		0.025	0
		0.541667	0.339286	0.0833333	0		Tukey's multiple comparisons test	Mean Diff,	95,00% CI of diff,	Significant?	Summary	Adjusted P Value
	0	0.555556	0.0851064	0.2	0		NI vs. 20 min	-0.293	-0,3755 to -0,2104	Yes	****	<0,0001	A-B
	0	0.538462	0.333333		0		NI vs. 40 min	-0.2476	-0,3462 to -0,1489	Yes	****	<0,0001	A-C
	0	0.275862	0.0588235	0.363636	0		NI vs. 60 min	-0.055	-0,1446 to 0,03460	No	ns	0.4435	A-D
	0	0.4	0.571429	0.152174			NI vs. 120 min	-0.01403	-0,1091 to 0,08107	No	ns	0.9943	A-E
	0	0.5	0.113636	0.0833333	0		20 min vs. 40 min	0.04541	-0,04119 to 0,1320	No	ns	0.6013	B-C
	0	0		0.166667	0		20 min vs. 60 min	0.238	0,1618 to 0,3141	Yes	****	<0,0001	B-D
	0		0.444444	0.0779221	0		20 min vs. 120 min	0.2789	0,1964 to 0,3615	Yes	****	<0,0001	B-E
	0	0.285714	0.26087	0.159091	0		40 min vs. 60 min	0.1926	0,09921 to 0,2859	Yes	****	<0,0001	C-D
	0	0	0.222222	0.0833333	0		40 min vs. 120 min	0.2335	0,1349 to 0,3322	Yes	****	<0,0001	C-E
	0	0	0.258064	0.0243902	0		60 min vs. 120 min	0.04098	-0,04863 to 0,1306	No	ns	0.7175	D-E
	0	0.333333	0.125	0.153846	0.0714286
	0	0.214286	0.162162	0.0833333	0
	0	0.2	0.3125	0.0555556	0
	0	0.1	0.333333		0
	0	0.097561	0.5	0	0
	0	0.473684		0
	0	0.111111	0.0952381	0.0434783	0.4
	0	0.5	0.210526	0.04	0
	0	0.25	0.181818	0	0
	0	0.142857	0.190476	0	0.0212766
	0	0	0.16129	0	0
	0		0.227273	0.117647	0
	0		0.5	0.0263158	0.0181818
	0	0	0.125	0	0
	0	0.5		0.135135	0
	0	0.2		0	0
	0	0		0.0357143	0.0222222
	0	0.0909091			0
		0.25		0.0169491	0
		0.3		0
		1		0
		0.625		0
				0
				0
		0.0571429		0.0153846
		0		0
		0		0
		0		0.0106383
		0		0
		0		0.0138889
		0
		0.25
		0
		0.6
		0.631579
		0.333333
		0.5
		0
		0.2
		0.6
		0.352941
		0
		0.333333
		0.25
		0.352941
		0.25
		0.5
		0.25
		0.4
		0.625
		0.3
		0
		0.555556
		0.285714
		0.4
		0.2
		0.5
		1

## Sheet: Fig 2E
	WT	M1			Statistical analysis
	23	11
	7	3
	1	23			Unpaired t test
	12	22			P value	0.2947
	23	20			P value summary	ns
	42	7			Significantly different (P < 0.05)?	No
	12	12			One- or two-tailed P value?	Two-tailed
	14	12			t, df	t=1,053, df=104
	10	12
	42	16
	23
	6	36
	7	19
	10	14
	8	31
	41	17
		20
	14
	52	27
	23	30
	17	37
	23	24
	35	23
	26	19
	53	17
	7	37
	49	27
	21
	31	9
	32	8
	23	12
	29	18
	31	41
	41	18
		9
	20	2
	3
	8
	14
	20
	18
	57
	66
	52
	20
	22
	5
	14
	43
	13
	23
	27
	5
	9
	4
	1
	8
	9
	5
	4
	11
	41
	50
	50
	52
	26
	13
	85
	8
	10
	9
	10
	10
	4
	18

## Sheet: Fig 2F
	WT	M1			Statistical analysis
	3	4
	2	24
	27	20			Unpaired t test
	5	26			P value	<0,0001
	17	9			P value summary	****
	8	16			Significantly different (P < 0.05)?	Yes
	4	3			One- or two-tailed P value?	Two-tailed
	1	11			t, df	t=5,472, df=104
	1	21
	31	6
	10
	5	56
	17	94
	6	12
	5	17
	62	7
		44
	24
	14	9
	6	46
	1	36
	10	31
	4	8
	7	37
	10	16
	4	6
	10	18
	15
	15	21
	6	19
	2	22
	10	21
	3	31
	6	22
		8
	6	8
	5
	3
	7
	0
	3
	7
	10
	13
	18
	5
	6
	4
	6
	4
	4
	4
	1
	1
	0
	0
	0
	0
	0
	2
	1
	12
	7
	5
	5
	1
	0
	10
	1
	10
	0
	17
	9
	10
	5

## Sheet: Fig 2G
	NI	WT	TS1	M1		Statistical analysis
	0	0	0	0.195652
	0	0	0	0.139785
	0	0	0	0.166667		ANOVA summary
	0	0	0	0.119048		F	26.56
		0	0	0.333333		P value	<0,0001
	0	0	0	0.115385		P value summary	****
	0	0	0	0.0909091		Significant diff. among means (P < 0.05)?	Yes
	0	0	0	0.1875		R squared	0.2779
	0	0	0	0.16129
		0	0	0.0877193
	0	0	0	0.268293		Dunnett's multiple comparisons test	Mean Diff,	95,00% CI of diff,	Significant?	Summary	Adjusted P Value	A-?
	0	0	0	0.172414		NI vs. WT	-0.004853	-0,02852 to 0,01881	No	ns	0.921	B	WT
	0	0	0	0.125		NI vs. TS1	0.003472	-0,02323 to 0,03017	No	ns	0.9773	C	TS1
				0.179487		NI vs. M1	-0.06806	-0,09241 to -0,04370	Yes	****	<0,0001	D	M1
	0	0	0	0.0789474
	0	0.00367647	0
	0	0.00280899	0	0
		0	0	0
		0	0	0
		0.0322581		0
	0	0.0125786	0	0
	0	0.00869565	0	0
	0	0.0142857	0	0
	0	0.036036	0	0
	0	0	0	0
	0	0	0	0
			0	0
	0	0.0447761	0	0
	0	0.00925926	0	0
	0	0.0169491	0
	0	0	0	0
	0	0	0	0
	0	0	0	0
	0	0.00701754		0
	0	0	0	0
	0	0.0179641	0	0.0227273
	0	0.0288462	0	0
	0	0.030303	0
	0	0.0309278	0	0
	0.125	0.0145985	0	0
	0	0.0110497	0	0
	0	0.015544	0	0
	0	0	0	0
		0.0258621		0
				0
		0		0
		0		0
		0.010989
		0		0.0434783
		0		0.016129
		0		0.0697674
		0		0.120482
		0.017094		0.0909091
		0.0070922		0.0714286
		0.00847458
		0		0.0454546
		0		0.0833333
		0.0289855		0.153846
		0.0204082		0.205882
		0		0.0625
		0		0.105263
		0		0.0416667
		0		0.08
				0.137931
		0		0.375
		0		0.1
		0.0869565		0.1875
		0
		0
		0.046875
		0
		0
		0
		0
		0.00966184
		0.00775194
		0

[truncated: 30 more sheets: Fig 3C, Fig 3D, Fig 3G, Fig 4B, Fig 4C, Fig 4E, Fig 4F, Fig 4H, Fig 4I, Fig 5A, Fig 5B, Fig 5E, Fig 5G, Fig 5H, Fig 6B, Fig 6F, Fig 6G, Fig 7C, Fig 7D, Fig 7F …]
